# Supplementary material for: N-Hy­droxy­pyridine-4-carboxamide
Source: Acta Crystallogr Sect E Struct Rep Online. 2011 Jul 6;67(Pt 8):o1905. doi: 10.1107/S1600536811025566 (PMC3212298; doi:10.1107/S1600536811025566)
Supplement: Supplementary file 1 [file e-67-o1905-sup1.cif]

##############################################################################
#                                                                            #
# This CIF contains the data in a paper accepted for publication in          #
# Acta Crystallographica Section E. It conforms to the requirements of       #
# Notes for Authors for Acta Crystallographica Section E, and has been       #
# peer reviewed under the auspices of the IUCr Commission on Journals.       #
#                                                                            #
# Full details of the Crystallographic Information File format               #
# are given in the paper "The Crystallographic Information File (CIF):       #
# a New Standard Archive File for Crystallography" by S. R. Hall, F. H.      #
# Allen and I. D. Brown [Acta Cryst. (1991), A47, 655-685].                  #
#                                                                            #
# The current version of the core CIF dictionary is obtainable from          #
# ftp://ftp.iucr.org/pub/cif_core.dic.                                       #
#                                                                            #
# Software is freely available for graphical display of the structure(s)     #
# in this CIF. For information consult the CIF software page                 #
# http://www.iucr.org/resources/cif/software.                                #
#                                                                            #
# This file may be used for bona fide research purposes within the           #
# scientific community so long as proper attribution is given to the journal # 
# article from which it was obtained.                                        #
#                                                                            #
##############################################################################
data_I
_audit_creation_method     SHELXL-97
_chemical_name_systematic
;
<i>N</i>-Hydroxypyridine-4-carboxamide
;
_chemical_name_common     ?
_chemical_formula_moiety     'C6 H6 N2 O2'
_chemical_formula_sum     'C6 H6 N2 O2'
_chemical_formula_iupac     'C6 H6 N2 O2'
_chemical_formula_weight     138.13
_chemical_melting_point     ?
_symmetry_cell_setting     monoclinic
_symmetry_space_group_name_H-M     'P 21/c'
_symmetry_space_group_name_Hall     '-P 2ybc'
loop_
    _symmetry_equiv_pos_as_xyz
    'x, y, z'
    '-x, y+1/2, -z+1/2'
    '-x, -y, -z'
    'x, -y-1/2, z-1/2'
_cell_length_a     4.8765(5)
_cell_length_b     13.4476(16)
_cell_length_c     9.6656(11)
_cell_angle_alpha     90.00
_cell_angle_beta     99.5790(10)
_cell_angle_gamma     90.00
_cell_volume     625.01(12)
_cell_formula_units_Z     4
_cell_measurement_reflns_used     1066
_cell_measurement_theta_min     2.626
_cell_measurement_theta_max     26.002
_cell_measurement_temperature     298(2)
_exptl_crystal_description     block
_exptl_crystal_colour     pale-red
_exptl_crystal_size_max     0.35
_exptl_crystal_size_mid     0.24
_exptl_crystal_size_min     0.15
_exptl_crystal_density_diffrn     1.468
_exptl_crystal_density_meas     ?
_exptl_crystal_density_method     'not measured'
_exptl_crystal_F_000     288
_exptl_absorpt_coefficient_mu     0.113
_exptl_absorpt_correction_type     multi-scan
_exptl_absorpt_process_details     '(SADABS; Sheldrick, 1996)'
_exptl_absorpt_correction_T_min     0.9614
_exptl_absorpt_correction_T_max     0.9832
_exptl_special_details
;
;
_diffrn_ambient_temperature     298(2)
_diffrn_radiation_type     MoK\a
_diffrn_radiation_wavelength     0.71073
_diffrn_radiation_source     'fine-focus sealed tube'
_diffrn_radiation_monochromator     graphite
_diffrn_measurement_device_type     'Bruker SMART CCD area-detector'
_diffrn_measurement_method     '\f and \w scans'
_diffrn_detector_area_resol_mean     ?
_diffrn_reflns_number     3030
_diffrn_reflns_av_R_equivalents     0.0237
_diffrn_reflns_av_sigmaI/netI     0.0274
_diffrn_reflns_theta_min     2.62
_diffrn_reflns_theta_max     25.02
_diffrn_reflns_theta_full     25.02
_diffrn_measured_fraction_theta_max     0.995
_diffrn_measured_fraction_theta_full     0.995
_diffrn_reflns_limit_h_min     -5
_diffrn_reflns_limit_h_max     5
_diffrn_reflns_limit_k_min     -13
_diffrn_reflns_limit_k_max     16
_diffrn_reflns_limit_l_min     -11
_diffrn_reflns_limit_l_max     10
_diffrn_standards_number     ?
_diffrn_standards_interval_count     ?
_diffrn_standards_interval_time     ?
_diffrn_standards_decay_%     ?
_reflns_number_total     1092
_reflns_number_gt     769
_reflns_threshold_expression     I>2sigma(I)
_refine_ls_structure_factor_coef     Fsqd
_refine_ls_matrix_type     full
_refine_ls_R_factor_all     0.0615
_refine_ls_R_factor_gt     0.0394
_refine_ls_wR_factor_gt     0.1002
_refine_ls_wR_factor_ref     0.1152
_refine_ls_goodness_of_fit_ref     1.052
_refine_ls_restrained_S_all     1.052
_refine_ls_number_reflns     1092
_refine_ls_number_parameters     92
_refine_ls_number_restraints     0
_refine_ls_hydrogen_treatment     constr
_refine_ls_weighting_scheme     calc
_refine_ls_weighting_details
         'calc w=1/[\s^2^(Fo^2^)+(0.0528P)^2^+0.2080P] where P=(Fo^2^+2Fc^2^)/3'
_atom_sites_solution_hydrogens     geom
_atom_sites_solution_primary     direct
_atom_sites_solution_secondary     difmap
_refine_ls_shift/su_max     0.000
_refine_ls_shift/su_mean     0.000
_refine_diff_density_max     0.153
_refine_diff_density_min     -0.161
_refine_ls_extinction_method     none
_refine_ls_extinction_coef     ?
loop_
    _atom_type_symbol
    _atom_type_description
    _atom_type_scat_dispersion_real
    _atom_type_scat_dispersion_imag
    _atom_type_scat_source
    'C' 'C' 0.0033 0.0016
                         'International Tables Vol C Tables 4.2.6.8 and 6.1.1.4'
    'H' 'H' 0.0000 0.0000
                         'International Tables Vol C Tables 4.2.6.8 and 6.1.1.4'
    'N' 'N' 0.0061 0.0033
                         'International Tables Vol C Tables 4.2.6.8 and 6.1.1.4'
    'O' 'O' 0.0106 0.0060
                         'International Tables Vol C Tables 4.2.6.8 and 6.1.1.4'
_computing_data_collection     'SMART (Siemens, 1996)'
_computing_cell_refinement     'SAINT (Siemens, 1996)'
_computing_data_reduction     'SAINT (Siemens, 1996)'
_computing_structure_solution     'SHELXS97 (Sheldrick, 2008)'
_computing_structure_refinement     'SHELXL97 (Sheldrick, 2008)'
_computing_molecular_graphics     'SHELXTL (Sheldrick, 2008)'
_computing_publication_material     'SHELXTL (Sheldrick, 2008)'
loop_
    _atom_site_type_symbol
    _atom_site_label
    _atom_site_fract_x
    _atom_site_fract_y
    _atom_site_fract_z
    _atom_site_U_iso_or_equiv
    _atom_site_adp_type
    _atom_site_calc_flag
    _atom_site_refinement_flags
    _atom_site_occupancy
    _atom_site_symmetry_multiplicity
    _atom_site_disorder_assembly
    _atom_site_disorder_group
    O O2 0.1487(3) 0.30086(10) 0.06585(14) 0.0430(4) Uani d . 1 1 . .
    O O1 -0.1208(3) 0.35086(10) 0.27794(16) 0.0437(5) Uani d . 1 1 . .
    H H1 -0.0465 0.4055 0.2770 0.065 Uiso calc R 1 1 . .
    N N1 0.0809(4) 0.27699(12) 0.28861(17) 0.0364(5) Uani d . 1 1 . .
    H H2 0.1275 0.2453 0.3662 0.044 Uiso calc R 1 1 . .
    C C1 0.2019(4) 0.25531(14) 0.1785(2) 0.0324(5) Uani d . 1 1 . .
    C C2 0.4074(4) 0.17092(14) 0.1980(2) 0.0331(5) Uani d . 1 1 . .
    N N2 0.7903(4) 0.01429(13) 0.2167(2) 0.0477(5) Uani d . 1 1 . .
    C C6 0.5567(5) 0.15118(16) 0.0916(2) 0.0420(6) Uani d . 1 1 . .
    H H6 0.5325 0.1905 0.0114 0.050 Uiso calc R 1 1 . .
    C C3 0.4594(6) 0.11050(18) 0.3153(2) 0.0570(7) Uani d . 1 1 . .
    H H3 0.3672 0.1214 0.3908 0.068 Uiso calc R 1 1 . .
    C C5 0.7415(5) 0.07300(17) 0.1049(2) 0.0462(6) Uani d . 1 1 . .
    H H5 0.8377 0.0606 0.0313 0.055 Uiso calc R 1 1 . .
    C C4 0.6486(6) 0.03405(19) 0.3196(3) 0.0659(8) Uani d . 1 1 . .
    H H4 0.6790 -0.0061 0.3990 0.079 Uiso calc R 1 1 . .
loop_
    _atom_site_aniso_label
    _atom_site_aniso_U_11
    _atom_site_aniso_U_22
    _atom_site_aniso_U_33
    _atom_site_aniso_U_12
    _atom_site_aniso_U_13
    _atom_site_aniso_U_23
    O2 0.0581(10) 0.0425(9) 0.0303(8) 0.0067(8) 0.0127(7) 0.0035(6)
    O1 0.0467(9) 0.0354(8) 0.0525(10) 0.0019(7) 0.0187(7) -0.0029(7)
    N1 0.0442(11) 0.0354(10) 0.0312(9) 0.0040(8) 0.0107(8) -0.0002(7)
    C1 0.0404(12) 0.0305(10) 0.0272(10) -0.0053(9) 0.0084(9) -0.0039(9)
    C2 0.0382(12) 0.0292(10) 0.0325(11) -0.0044(9) 0.0078(9) -0.0043(8)
    N2 0.0514(12) 0.0356(10) 0.0584(12) 0.0025(9) 0.0162(10) 0.0023(9)
    C6 0.0448(13) 0.0485(14) 0.0341(12) 0.0047(11) 0.0103(10) 0.0022(9)
    C3 0.0782(19) 0.0518(15) 0.0495(14) 0.0206(13) 0.0353(13) 0.0163(11)
    C5 0.0455(14) 0.0488(14) 0.0469(14) 0.0045(11) 0.0156(11) -0.0046(11)
    C4 0.090(2) 0.0537(16) 0.0620(17) 0.0249(15) 0.0364(16) 0.0262(13)
loop_
    _geom_bond_atom_site_label_1
    _geom_bond_atom_site_label_2
    _geom_bond_site_symmetry_2
    _geom_bond_distance
    _geom_bond_publ_flag
    O2 C1 . 1.239(2) ?
    O1 N1 . 1.390(2) ?
    O1 H1 . 0.8200 ?
    N1 C1 . 1.332(2) ?
    N1 H2 . 0.8600 ?
    C1 C2 . 1.505(3) ?
    C2 C6 . 1.381(3) ?
    C2 C3 . 1.384(3) ?
    N2 C5 . 1.327(3) ?
    N2 C4 . 1.329(3) ?
    C6 C5 . 1.377(3) ?
    C6 H6 . 0.9300 ?
    C3 C4 . 1.378(3) ?
    C3 H3 . 0.9300 ?
    C5 H5 . 0.9300 ?
    C4 H4 . 0.9300 ?
loop_
    _geom_angle_atom_site_label_1
    _geom_angle_atom_site_label_2
    _geom_angle_atom_site_label_3
    _geom_angle_site_symmetry_1
    _geom_angle_site_symmetry_3
    _geom_angle
    _geom_angle_publ_flag
    N1 O1 H1 . . 109.5 ?
    C1 N1 O1 . . 119.96(16) ?
    C1 N1 H2 . . 120.0 ?
    O1 N1 H2 . . 120.0 ?
    O2 C1 N1 . . 122.57(19) ?
    O2 C1 C2 . . 121.35(17) ?
    N1 C1 C2 . . 116.07(17) ?
    C6 C2 C3 . . 116.7(2) ?
    C6 C2 C1 . . 118.33(18) ?
    C3 C2 C1 . . 124.92(18) ?
    C5 N2 C4 . . 116.4(2) ?
    C5 C6 C2 . . 119.7(2) ?
    C5 C6 H6 . . 120.2 ?
    C2 C6 H6 . . 120.2 ?
    C4 C3 C2 . . 119.5(2) ?
    C4 C3 H3 . . 120.2 ?
    C2 C3 H3 . . 120.2 ?
    N2 C5 C6 . . 123.8(2) ?
    N2 C5 H5 . . 118.1 ?
    C6 C5 H5 . . 118.1 ?
    N2 C4 C3 . . 123.8(2) ?
    N2 C4 H4 . . 118.1 ?
    C3 C4 H4 . . 118.1 ?
loop_
    _geom_torsion_atom_site_label_1
    _geom_torsion_atom_site_label_2
    _geom_torsion_atom_site_label_3
    _geom_torsion_atom_site_label_4
    _geom_torsion_site_symmetry_1
    _geom_torsion_site_symmetry_2
    _geom_torsion_site_symmetry_3
    _geom_torsion_site_symmetry_4
    _geom_torsion
    _geom_torsion_publ_flag
    O1 N1 C1 O2 . . . . 2.4(3) ?
    O1 N1 C1 C2 . . . . -177.12(15) ?
    O2 C1 C2 C6 . . . . 6.1(3) ?
    N1 C1 C2 C6 . . . . -174.36(18) ?
    O2 C1 C2 C3 . . . . -173.7(2) ?
    N1 C1 C2 C3 . . . . 5.8(3) ?
    C3 C2 C6 C5 . . . . 1.4(3) ?
    C1 C2 C6 C5 . . . . -178.48(19) ?
    C6 C2 C3 C4 . . . . -1.3(4) ?
    C1 C2 C3 C4 . . . . 178.6(2) ?
    C4 N2 C5 C6 . . . . 0.2(3) ?
    C2 C6 C5 N2 . . . . -0.9(3) ?
    C5 N2 C4 C3 . . . . -0.1(4) ?
    C2 C3 C4 N2 . . . . 0.6(4) ?
loop_
    _geom_hbond_atom_site_label_D
    _geom_hbond_atom_site_label_H
    _geom_hbond_atom_site_label_A
    _geom_hbond_site_symmetry_A
    _geom_hbond_distance_DH
    _geom_hbond_distance_HA
    _geom_hbond_distance_DA
    _geom_hbond_angle_DHA
    O1 H1 N2 2_655 0.82 1.92 2.721(2) 166
    N1 H2 O2 4_566 0.86 2.01 2.844(2) 162
data_global
_journal_date_recd_electronic     2011-06-02
_journal_date_accepted     2011-06-29
_journal_name_full     'Acta Crystallographica, Section E'
_journal_year     2011
_journal_volume     67
_journal_issue      8
_journal_page_first     o1905
_journal_page_last     o1905
_journal_paper_category     QO
_journal_coeditor_code     TK2754
_publ_contact_author_name     'Prof. Handong Yin'
_publ_contact_author_address
;
  College of Chemistry and Chemical Engineering
  Liaocheng University
  Shandong 252059
  People's Republic of China.
;
_publ_contact_author_email     handongyin@163.com
_publ_contact_author_fax     '86 635 8239121'
_publ_contact_author_phone     '86 635 8239121'
_publ_section_title
;
<i>N</i>-Hydroxypyridine-4-carboxamide
;
loop_
    _publ_author_name
    _publ_author_address
    'Qingkun Wu'
;
  College of Chemistry and Chemical Engineering
  Liaocheng University
  Shandong 252059
  People's Republic of China
;
    'Handong Yin'
;
  College of Chemistry and Chemical Engineering
  Liaocheng University
  Shandong 252059
  People's Republic of China
;
