# Supplementary material for: N-Hy­droxy­pyridine-4-carboxamide
Source: Acta Crystallogr Sect E Struct Rep Online. 2011 Jul 6;67(Pt 8):o1905. doi: 10.1107/S1600536811025566 (PMC3212298; doi:10.1107/S1600536811025566)
Supplement: Supplementary file 2 [file e-67-o1905-Isup2.hkl]

# 
# h,k,l, Fc-squared, Fo-squared, sigma(Fo-squared) and status flag 
# 
data_I
_shelx_title ' 101203c in P2(1)/c' 
_shelx_refln_list_code          4 
_shelx_F_calc_maximum       92.99 
_exptl_crystal_F_000       288.00 
_reflns_d_resolution_high  0.8403 
 
loop_ 
 _symmetry_equiv_pos_as_xyz 
 'x, y, z' 
 '-x, y+1/2, -z+1/2' 
 '-x, -y, -z' 
 'x, -y-1/2, z-1/2' 
 
_cell_length_a     4.8765 
_cell_length_b    13.4476 
_cell_length_c     9.6656 
_cell_angle_alpha  90.000 
_cell_angle_beta   99.579 
_cell_angle_gamma  90.000 
 
_shelx_F_squared_multiplier     1.000 
 
loop_ 
 _refln_index_h 
 _refln_index_k 
 _refln_index_l 
 _refln_F_squared_calc 
 _refln_F_squared_meas 
 _refln_F_squared_sigma 
 _refln_observed_status 
   1   0   0       16.36       23.16      1.19 o 
   2   0   0       97.27      101.79      3.29 o 
   3   0   0      798.15      830.97     11.94 o 
   4   0   0       66.87       63.64      4.00 o 
   5   0   0        5.27        1.24      2.40 o 
   1   1   0      876.77      933.19      5.64 o 
   2   1   0      256.60      266.44      3.74 o 
   3   1   0       59.93       61.60      2.36 o 
   4   1   0       15.46       17.31      2.01 o 
   5   1   0        0.82       -0.76      2.41 o 
   0   2   0     1173.62     1145.40      8.96 o 
   1   2   0     1184.43     1167.23     13.87 o 
   2   2   0      440.80      468.61      4.05 o 
   3   2   0      212.63      227.77      4.26 o 
   4   2   0      106.30      111.99      5.64 o 
   5   2   0        0.58        0.11      2.29 o 
   1   3   0     4756.65     4663.72     26.77 o 
   2   3   0     1049.52     1094.79      7.42 o 
   3   3   0        0.01       -0.11      0.55 o 
   4   3   0        0.03       -0.58      1.14 o 
   5   3   0        0.89        0.23      2.72 o 
   0   4   0      126.89      122.23      2.47 o 
   1   4   0     1095.01     1174.68      6.76 o 
   2   4   0      768.70      853.13     11.44 o 
   3   4   0        0.31       -0.33      1.09 o 
   4   4   0        3.77        0.22      1.28 o 
   5   4   0       15.12       14.05      3.67 o 
   1   5   0       13.46       15.22      1.84 o 
   2   5   0      903.54      987.81     11.34 o 
   3   5   0      163.68      177.59      5.07 o 
   4   5   0        0.98       -0.19      1.96 o 
   5   5   0        0.01       -3.40      2.40 o 
   0   6   0      401.98      444.34      7.39 o 
   1   6   0      125.78      138.45      2.52 o 
   2   6   0       45.41       47.33      1.74 o 
   3   6   0       32.61       35.90      1.81 o 
   4   6   0       80.68       79.19      3.45 o 
   5   6   0        5.35        1.89      2.74 o 
   1   7   0      307.43      331.29      2.94 o 
   2   7   0        6.55        7.14      1.14 o 
   3   7   0        2.67        1.65      0.95 o 
   4   7   0        2.13        1.69      1.97 o 
   5   7   0        3.29        4.46      2.94 o 
   0   8   0       48.78       54.23      2.69 o 
   1   8   0        3.21        3.29      0.82 o 
   2   8   0        5.09        4.90      1.31 o 
   3   8   0       40.46       40.66      2.52 o 
   4   8   0       11.74        6.70      1.93 o 
   1   9   0      173.53      181.45      3.42 o 
   2   9   0       19.47       17.16      1.63 o 
   3   9   0      143.66      126.40      3.45 o 
   4   9   0        7.73        9.18      1.98 o 
   0  10   0       41.05       43.49      3.55 o 
   1  10   0        1.70        1.35      0.87 o 
   2  10   0        0.19        1.28      1.10 o 
   3  10   0        0.27       -1.01      1.13 o 
   4  10   0        0.84        0.14      1.53 o 
   1  11   0        6.80        5.61      1.22 o 
   2  11   0       46.19       39.84      3.08 o 
   3  11   0       33.25       32.64      2.53 o 
   4  11   0        6.57        5.18      1.68 o 
   0  12   0       33.46       37.93      4.44 o 
   1  12   0       10.95       10.43      5.06 o 
   2  12   0       21.70       16.65      1.90 o 
   3  12   0        2.32        2.06      1.56 o 
   1  13   0        2.35       -0.32      1.73 o 
   2  13   0       28.58       28.68      2.42 o 
   3  13   0        1.13       -0.65      2.19 o 
   0  14   0        3.92        2.69      2.71 o 
   1  14   0       63.38       61.89      3.55 o 
   2  14   0        0.07       -1.42      2.05 o 
   1  15   0       77.38       91.19      9.96 o 
   0  16   0        8.01        4.78      3.24 o 
  -5   1   1        1.87        1.50      1.63 o 
  -4   1   1       25.05       25.47      2.34 o 
  -3   1   1      204.62      215.38      3.38 o 
  -2   1   1        1.75        2.35      0.55 o 
  -1   1   1     1077.90     1160.43      4.56 o 
   0   1   1      216.23      191.23      2.56 o 
   1   1   1      944.63      944.06     38.51 o 
   2   1   1       34.68       25.00      1.28 o 
   3   1   1      265.27      264.17      4.65 o 
   4   1   1        8.88        5.37      1.99 o 
  -5   2   1       58.05       64.57      5.03 o 
  -4   2   1        8.18        8.03      1.87 o 
  -3   2   1       78.53       73.08      1.67 o 
  -2   2   1      131.05      139.08      2.11 o 
  -1   2   1     1470.09     1517.78      5.07 o 
   0   2   1      542.23      494.03      3.53 o 
   1   2   1     8646.66     8458.52     68.08 o 
   2   2   1        7.78        6.76      1.20 o 
   3   2   1        9.48        9.92      2.15 o 
   4   2   1      142.34      122.70     23.50 o 
   5   2   1        9.25       10.12      3.09 o 
  -5   3   1        1.78        0.55      2.00 o 
  -4   3   1       24.17       28.25      2.42 o 
  -3   3   1       98.85      105.26      1.95 o 
  -2   3   1      113.77      112.15      1.44 o 
  -1   3   1      240.76      247.23      1.93 o 
   0   3   1       14.65        8.92      0.41 o 
   1   3   1     3771.85     3876.60     12.38 o 
   2   3   1      312.04      323.57      3.44 o 
   3   3   1       13.44       10.10      1.17 o 
   4   3   1       12.58       10.35      1.83 o 
   5   3   1        2.53        3.78      2.06 o 
  -5   4   1        0.84        1.43      2.01 o 
  -4   4   1        3.71        2.08      1.27 o 
  -3   4   1      210.78      205.75      3.16 o 
  -2   4   1      539.13      611.04      3.44 o 
  -1   4   1      509.71      523.11      5.08 o 
   0   4   1     2178.48     2182.45      7.38 o 
   1   4   1     1107.16     1159.35      6.97 o 
   2   4   1       15.75       23.19      1.99 o 
   3   4   1        0.10        0.02      0.95 o 
   4   4   1       23.04       25.77      2.62 o 
   5   4   1       55.27       62.60      3.58 o 
  -5   5   1        0.16       -1.05      1.73 o 
  -4   5   1       13.45       13.57      2.38 o 
  -3   5   1        0.87       -0.21      0.69 o 
  -2   5   1       10.19       11.24      0.93 o 
  -1   5   1     1609.17     1714.00     12.29 o 
   0   5   1      198.59      197.86      1.81 o 
   1   5   1      113.57      123.56      2.30 o 
   2   5   1      632.95      631.33      4.28 o 
   3   5   1       74.18       78.36      3.13 o 
   4   5   1        0.00       -1.98      1.32 o 
   5   5   1        0.37        0.22      1.84 o 
  -5   6   1        0.63        0.53      2.06 o 
  -4   6   1       10.21       11.69      2.03 o 
  -3   6   1        0.10       -0.33      0.71 o 
  -2   6   1        0.67        1.21      0.69 o 
  -1   6   1       77.46       83.04      2.22 o 
   0   6   1        0.29        0.63      0.35 o 
   1   6   1       61.59       56.73      1.73 o 
   2   6   1      666.19      656.71      6.42 o 
   3   6   1       76.30       79.98      2.85 o 
   4   6   1        0.07       -0.17      1.34 o 
   5   6   1       12.16       12.26      3.76 o 
  -5   7   1        0.05        0.18      1.94 o 
  -4   7   1        1.46        0.27      1.43 o 
  -3   7   1        4.55        4.17      1.11 o 
  -2   7   1      469.67      499.09      5.56 o 
  -1   7   1      260.87      253.98      2.77 o 
   0   7   1      117.04      120.21      1.65 o 
   1   7   1      155.84      167.61      2.06 o 
   2   7   1      179.08      180.92      4.71 o 
   3   7   1      247.02      255.35      5.58 o 
   4   7   1       79.70       76.77      9.52 o 
   5   7   1        4.73        5.53      2.26 o 
  -5   8   1       25.56       26.41      3.47 o 
  -4   8   1        0.92        0.31      1.39 o 
  -3   8   1       25.06       25.10      2.42 o 
  -2   8   1        0.08       -1.04      0.72 o 
  -1   8   1       81.41       86.38      2.24 o 
   0   8   1      329.15      336.71      4.57 o 
   1   8   1        7.05        6.42      0.99 o 
   2   8   1        1.07        0.35      0.80 o 
   3   8   1        0.08        2.77      1.14 o 
   4   8   1        1.01       -0.69      1.63 o 
  -4   9   1        1.02        0.20      1.25 o 
  -3   9   1       12.94       12.05      1.63 o 
  -2   9   1      194.49      199.38      4.42 o 
  -1   9   1       43.78       41.62      1.73 o 
   0   9   1      133.96      134.05      1.96 o 
   1   9   1      301.01      296.30      4.45 o 
   2   9   1       92.75       93.14      2.81 o 
   3   9   1       83.27       84.92      2.97 o 
   4   9   1        0.09       -0.90      1.77 o 
  -4  10   1        0.49        0.28      1.32 o 
  -3  10   1        0.17       -1.19      1.02 o 
  -2  10   1       14.54       17.95      2.47 o 
  -1  10   1       65.41       62.65      3.12 o 
   0  10   1       29.84       29.17      1.91 o 
   1  10   1        4.00        4.37      1.43 o 
   2  10   1        7.20        7.31      1.37 o 
   3  10   1       13.54       10.16      1.68 o 
   4  10   1       19.36       17.13      2.77 o 
  -4  11   1        2.98        2.89      1.42 o 
  -3  11   1       66.97       58.99      2.67 o 
  -2  11   1       80.28       66.11      2.56 o 
  -1  11   1        1.08        0.22      0.78 o 
   0  11   1        0.62       -1.10      1.16 o 
   1  11   1       12.35       13.96      1.71 o 
   2  11   1       10.77        9.91      1.53 o 
   3  11   1       16.33       16.48      2.01 o 
   4  11   1        0.00        0.16      1.53 o 
  -3  12   1       12.66       12.27      2.08 o 
  -2  12   1       22.23       21.49      1.97 o 
  -1  12   1       22.07       17.86      2.48 o 
   0  12   1      269.46      271.60     10.35 o 
   1  12   1       31.55       32.52      2.97 o 
   2  12   1        6.82        9.61      2.23 o 
   3  12   1        8.71       11.61      2.36 o 
  -3  13   1        0.41       -0.22      1.27 o 
  -2  13   1        0.53       -1.21      1.24 o 
  -1  13   1        1.82        0.31      1.56 o 
   0  13   1      123.07      138.76      4.82 o 
   1  13   1        0.06       -1.93      1.29 o 
   2  13   1        0.93        0.87      1.58 o 
   3  13   1       11.89       16.23      2.25 o 
  -2  14   1       14.40       14.90      2.57 o 
  -1  14   1       29.06       31.91      3.24 o 
   0  14   1        2.56        5.24      1.96 o 
   1  14   1       17.02       16.11      2.61 o 
   2  14   1        0.00       -2.40      1.60 o 
  -2  15   1        1.26        1.77      1.92 o 
  -1  15   1        6.70        4.78      2.24 o 
   0  15   1        0.97        1.07      1.83 o 
   1  15   1        0.12        0.42      1.97 o 
  -5   0   2      136.74      143.19      6.59 o 
  -4   0   2       20.52       23.08      4.58 o 
  -3   0   2       68.19       55.62      3.28 o 
  -2   0   2       88.74       84.23      2.27 o 
  -1   0   2       21.64       11.54      0.80 o 
   0   0   2     7262.16     6531.67     38.33 o 
   1   0   2      479.73      433.04      5.94 o 
   2   0   2      129.63      114.19      3.70 o 
   3   0   2        1.80        1.04      1.06 o 
   4   0   2       41.43       35.99      2.66 o 
   5   0   2       35.48       27.35      2.55 o 
  -5   1   2      199.41      227.27      5.60 o 
  -4   1   2        0.34       -0.31      0.74 o 
  -3   1   2       25.28       22.86      1.01 o 
  -2   1   2     1339.08     1393.34      5.86 o 
  -1   1   2       65.28       68.81      1.16 o 
   0   1   2     1044.59     1067.35     14.12 o 
   1   1   2      155.20      133.59      2.30 o 
   2   1   2       27.50       24.14      1.37 o 
   3   1   2      151.53      129.64      3.37 o 
   4   1   2        8.33        6.36      1.25 o 
   5   1   2        0.22       -0.88      1.53 o 
  -5   2   2        5.27        6.28      2.00 o 
  -4   2   2       49.23       49.12      1.81 o 
  -3   2   2      220.35      221.21      2.59 o 
  -2   2   2       29.37       29.67      0.73 o 
  -1   2   2      147.92      172.17      1.36 o 
   0   2   2        2.31        8.52      0.47 o 
   1   2   2     1485.57     1483.10     31.01 o 
   2   2   2      510.90      515.80     14.46 o 
   3   2   2       31.98       33.83      2.80 o 
   4   2   2       86.58       62.90      2.42 o 
   5   2   2        3.22        3.27      2.43 o 
  -5   3   2        8.35       10.48      2.26 o 
  -4   3   2        0.42       -1.57      1.28 o 
  -3   3   2       10.57       12.05      1.26 o 
  -2   3   2      204.36      174.73      1.73 o 
  -1   3   2       64.45       55.20      0.94 o 
   0   3   2      173.11      169.23      2.18 o 
   1   3   2      377.98      326.35      2.79 o 
   2   3   2       98.44      103.87      2.45 o 
   3   3   2       69.80       67.29      3.66 o 
   4   3   2       37.82       36.05      3.75 o 
   5   3   2        5.35        4.33      2.17 o 
  -5   4   2        5.84        4.84      2.07 o 
  -4   4   2      162.95      167.72      6.04 o 
  -3   4   2       12.32       14.22      0.92 o 
  -2   4   2        0.00        0.08      0.32 o 
  -1   4   2       57.97       53.97      1.01 o 
   0   4   2      141.69      132.27      1.49 o 
   1   4   2      215.82      224.47      2.65 o 
   2   4   2      536.79      520.12      6.92 o 
   3   4   2        0.36       -0.37      1.48 o 
   4   4   2        0.17       -1.55      1.03 o 
   5   4   2       17.28       16.02      3.83 o 
  -5   5   2        4.29        3.02      2.98 o 
  -4   5   2      100.24       97.45      4.53 o 
  -3   5   2       20.30       20.38      1.57 o 
  -2   5   2      164.22      177.19      2.07 o 
  -1   5   2      692.71      723.96      3.99 o 
   0   5   2        0.16       -0.08      0.31 o 
   1   5   2       30.78       25.49      0.96 o 
   2   5   2     1624.08     1651.23      9.72 o 
   3   5   2       45.02       55.22      3.84 o 
   4   5   2        0.13       -1.07      1.28 o 
   5   5   2        1.33        1.82      2.00 o 
  -5   6   2        1.51        0.97      1.97 o 
  -4   6   2       67.12       64.57      3.47 o 
  -3   6   2       39.69       34.12      1.51 o 
  -2   6   2       46.80       46.05      1.11 o 
  -1   6   2       81.63       86.59      1.43 o 
   0   6   2      103.99      105.12      1.52 o 
   1   6   2       59.59       57.00      1.31 o 
   2   6   2       38.17       34.27      1.98 o 
   3   6   2       19.13       25.24      3.33 o 
   4   6   2        0.41       -0.91      1.27 o 
   5   6   2        0.47        0.15      1.69 o 
  -5   7   2        0.65        0.89      2.11 o 
  -4   7   2        0.01       -1.35      1.37 o 
  -3   7   2        3.63        1.75      1.22 o 
  -2   7   2        9.42        6.93      0.93 o 
  -1   7   2      585.91      634.41      6.84 o 
   0   7   2      149.31      150.20      1.92 o 
   1   7   2      156.55      145.66      1.72 o 
   2   7   2      403.24      402.71      5.38 o 
   3   7   2       30.05       30.45      4.80 o 
   4   7   2        8.95        5.83      2.19 o 
  -5   8   2        1.14       -1.72      2.17 o 
  -4   8   2        0.23       -2.01      1.56 o 
  -3   8   2        5.06        2.72      0.95 o 
  -2   8   2       58.43       62.43      1.90 o 
  -1   8   2      145.65      148.64      2.59 o 
   0   8   2      561.00      554.93      6.32 o 
   1   8   2       79.74       84.27      2.41 o 
   2   8   2       31.80       32.50      2.06 o 
   3   8   2      246.78      223.97      7.44 o 
   4   8   2        6.51        2.26      1.57 o 
  -4   9   2        2.87        1.53      1.72 o 
  -3   9   2       17.24       13.62      1.42 o 
  -2   9   2       15.90       16.71      2.03 o 
  -1   9   2      100.27       98.86      2.26 o 
   0   9   2       74.81       69.92      1.52 o 
   1   9   2        1.72        0.36      0.89 o 
   2   9   2        0.20       -1.33      0.94 o 
   3   9   2        0.00       -1.45      1.10 o 
   4   9   2       19.25       13.11      2.44 o 
  -4  10   2       24.16       30.14      3.48 o 
  -3  10   2        1.34        1.37      1.04 o 
  -2  10   2       11.74       10.32      1.25 o 
  -1  10   2       37.40       36.90      1.57 o 
   0  10   2       90.88       84.35      2.05 o 
   1  10   2      151.99      153.44      5.59 o 
   2  10   2        8.65        7.51      1.73 o 
   3  10   2       32.42       35.36      4.07 o 
   4  10   2       14.82       21.17      2.82 o 
  -4  11   2        2.80        3.92      2.21 o 
  -3  11   2        5.44        3.56      1.23 o 
  -2  11   2        1.12        0.04      0.95 o 
  -1  11   2        3.65        1.71      0.86 o 
   0  11   2       80.92       82.38      3.46 o 
   1  11   2      368.25      374.24      5.80 o 
   2  11   2       11.36        9.83      1.63 o 
   3  11   2       11.68       11.08      1.90 o 
  -3  12   2       30.68       34.76      2.35 o 
  -2  12   2        9.85        9.45      1.38 o 
  -1  12   2       11.77       13.38      1.69 o 
   0  12   2       48.51       42.84      3.03 o 
   1  12   2        0.76        0.72      1.52 o 
   2  12   2        6.97        6.89      1.60 o 
   3  12   2        3.37        3.29      1.55 o 
  -3  13   2        2.25        1.68      1.31 o 
  -2  13   2       11.60        4.92      1.58 o 
  -1  13   2        4.68        1.29      1.74 o 
   0  13   2       16.46       16.72      2.62 o 
   1  13   2        0.50       -1.11      1.50 o 
   2  13   2        0.07       -1.06      1.35 o 
   3  13   2       10.45       16.67      2.34 o 
  -2  14   2        3.29        1.70      1.45 o 
  -1  14   2      189.90      192.84      5.93 o 
   0  14   2        5.34        6.65      2.09 o 
   1  14   2        1.04        3.16      2.20 o 
   2  14   2        6.59        2.22      2.04 o 
  -1  15   2       80.90       80.84      4.28 o 
   0  15   2        0.01        0.55      1.94 o 
   1  15   2        0.75       -0.89      1.81 o 
  -5   1   3       10.77        9.02      1.77 o 
  -4   1   3        0.97       -0.38      0.80 o 
  -3   1   3        6.29        7.87      0.98 o 
  -2   1   3       73.64       91.21      1.78 o 
  -1   1   3     1468.37     1451.55      6.76 o 
   0   1   3       41.30       38.94      1.73 o 
   1   1   3       23.48       25.55      1.30 o 
   2   1   3       52.23       41.76      1.83 o 
   3   1   3      108.92      104.64      5.28 o 
   4   1   3        1.26        0.34      1.07 o 
   5   1   3        0.06       -1.15      1.57 o 
  -5   2   3       41.79       43.66      3.34 o 
  -4   2   3        6.19        7.50      1.15 o 
  -3   2   3        0.21        0.88      0.60 o 
  -2   2   3       19.39       17.96      0.62 o 
  -1   2   3       22.96       22.97      0.59 o 
   0   2   3      557.57      518.07      3.11 o 
   1   2   3       48.41       40.96      1.57 o 
   2   2   3       68.85       67.37      4.37 o 
   3   2   3        9.95       12.88      1.61 o 
   4   2   3        0.53       -0.02      1.14 o 
   5   2   3        5.42        4.62      2.29 o 
  -5   3   3        4.64        4.11      1.88 o 
  -4   3   3      578.68      577.12      6.90 o 
  -3   3   3      264.16      277.64      3.51 o 
  -2   3   3      318.91      304.43      2.32 o 
  -1   3   3     1701.02     1722.80      6.54 o 
   0   3   3      587.99      634.28      3.62 o 
   1   3   3      854.85      926.72     11.82 o 
   2   3   3       10.80        9.90      1.04 o 
   3   3   3       38.30       38.98      2.81 o 
   4   3   3        1.60       -0.32      1.22 o 
   5   3   3        0.17        0.41      1.85 o 
  -5   4   3        2.25        2.58      1.88 o 
  -4   4   3       23.86       29.43      3.58 o 
  -3   4   3       18.89       14.33      0.95 o 
  -2   4   3      195.66      189.54      1.93 o 
  -1   4   3       42.34       43.79      1.00 o 
   0   4   3       13.14       16.07      0.70 o 
   1   4   3       65.94       74.82      1.56 o 
   2   4   3      116.28      122.27      2.53 o 
   3   4   3       12.79       11.51      1.76 o 
   4   4   3        1.55        0.30      1.38 o 
   5   4   3       12.06        8.75      2.86 o 
  -5   5   3       21.86       25.08      4.08 o 
  -4   5   3       17.95       20.09      2.55 o 
  -3   5   3        4.90        3.92      1.17 o 
  -2   5   3       41.12       36.51      1.05 o 
  -1   5   3       25.76       25.15      0.87 o 
   0   5   3      522.18      587.16      3.77 o 
   1   5   3       28.51       23.49      1.00 o 
   2   5   3       12.95       11.30      1.16 o 
   3   5   3       71.38       70.63      3.08 o 
   4   5   3        0.39       -0.77      2.12 o 
  -5   6   3        4.91        1.08      1.96 o 
  -4   6   3       57.76       62.61      3.43 o 
  -3   6   3      494.82      497.72      7.83 o 
  -2   6   3       20.60       17.53      1.24 o 
  -1   6   3       76.11       93.80      1.61 o 
   0   6   3      404.31      425.45      4.46 o 
   1   6   3      179.65      182.14      3.62 o 
   2   6   3        7.16        6.48      1.33 o 
   3   6   3        3.30       -0.76      1.30 o 
   4   6   3        3.11        1.08      1.63 o 
  -5   7   3       12.11        8.55      2.44 o 
  -4   7   3        0.80        1.41      1.70 o 
  -3   7   3      165.99      172.07      3.14 o 
  -2   7   3        9.40        5.32      0.83 o 
  -1   7   3       70.32       70.51      1.49 o 
   0   7   3        5.38        5.58      0.65 o 
   1   7   3       16.09       13.73      1.01 o 
   2   7   3       11.60       15.09      1.63 o 
   3   7   3      218.19      198.41      5.54 o 
   4   7   3        3.42        1.72      1.68 o 
  -4   8   3       55.28       50.96      6.05 o 
  -3   8   3       63.62       66.02      2.19 o 
  -2   8   3      137.45      140.59      4.05 o 
  -1   8   3        1.93        2.13      0.97 o 
   0   8   3        4.91        3.06      0.61 o 
   1   8   3        0.59       -0.26      0.82 o 
   2   8   3      339.82      335.88      5.30 o 
   3   8   3       20.82       20.62      2.61 o 
   4   8   3        0.01       -1.14      1.53 o 
  -4   9   3        2.75        3.44      1.95 o 
  -3   9   3        2.21        1.74      0.97 o 
  -2   9   3       50.42       49.17      3.07 o 
  -1   9   3        2.37        1.02      0.73 o 
   0   9   3       23.98       23.05      1.07 o 
   1   9   3      481.30      480.31      6.06 o 
   2   9   3        2.39        2.36      1.61 o 
   3   9   3       37.54       43.35      2.71 o 
   4   9   3        0.24       -0.07      1.81 o 
  -4  10   3        3.12        1.35      2.01 o 
  -3  10   3        2.39        1.98      1.09 o 
  -2  10   3       99.75       93.12      2.50 o 
  -1  10   3        2.16        1.32      0.82 o 
   0  10   3        1.24        0.22      0.91 o 
   1  10   3       11.80        9.14      1.45 o 
   2  10   3       23.08       21.51      2.76 o 
   3  10   3        0.07        0.20      2.09 o 
  -4  11   3        4.30        5.06      3.18 o 
  -3  11   3        3.44        0.84      1.40 o 
  -2  11   3       31.29       31.41      3.56 o 
  -1  11   3       15.07       16.81      1.79 o 
   0  11   3       13.32       15.76      3.31 o 
   1  11   3       41.77       41.37      2.18 o 
   2  11   3       15.26       13.77      1.88 o 
   3  11   3        1.72        0.44      1.71 o 
  -3  12   3       32.33       35.94      3.24 o 
  -2  12   3        0.18       -1.22      0.96 o 
  -1  12   3        0.97       -0.35      1.15 o 
   0  12   3      431.12      445.82      8.27 o 
   1  12   3       26.57       26.47      4.36 o 
   2  12   3        1.45        1.06      1.43 o 
   3  12   3       17.07       25.58      2.62 o 
  -3  13   3        0.81        0.25      1.50 o 
  -2  13   3        1.40        0.64      1.35 o 
  -1  13   3        0.67       -1.09      1.53 o 
   0  13   3       73.18       73.32      4.40 o 
   1  13   3        7.18        4.96      1.96 o 
   2  13   3       31.39       30.37      2.66 o 
  -2  14   3        3.32        2.80      1.94 o 
  -1  14   3        0.81       -0.32      1.79 o 
   0  14   3       13.45       16.10      2.61 o 
   1  14   3       49.85       51.31      4.16 o 
   2  14   3       21.79       20.00      3.20 o 
  -1  15   3       11.37        9.70      2.55 o 
   0  15   3        4.66        4.28      2.16 o 
   1  15   3        4.54        6.31      2.35 o 
  -5   0   4        3.03        4.49      1.83 o 
  -4   0   4       30.18       30.58      4.99 o 
  -3   0   4       47.76       46.54      2.29 o 
  -2   0   4     1095.39     1252.43     10.40 o 
  -1   0   4      287.84      309.84      8.88 o 
   0   0   4       94.55       98.81      3.60 o 
   1   0   4      773.40      764.10     10.29 o 
   2   0   4      241.75      262.64      6.55 o 
   3   0   4        6.11        4.25      1.79 o 
   4   0   4       85.90       83.73      4.51 o 
  -5   1   4      210.83      224.68      4.92 o 
  -4   1   4       56.05       51.45      1.91 o 
  -3   1   4      145.84      132.64      2.59 o 
  -2   1   4      646.72      644.38      5.10 o 
  -1   1   4      438.75      412.42      7.38 o 
   0   1   4     1440.23     1415.40     23.49 o 
   1   1   4      209.86      217.79      7.56 o 
   2   1   4        0.65        0.26      0.81 o 
   3   1   4       16.70       16.96      2.03 o 
   4   1   4        8.26        7.66      1.73 o 
   5   1   4        9.27        6.46      2.48 o 
  -5   2   4       55.31       54.38      3.58 o 
  -4   2   4       98.26      102.95      2.62 o 
  -3   2   4      238.44      249.65      3.93 o 
  -2   2   4      173.15      165.30      1.88 o 
  -1   2   4        8.85        3.32      0.45 o 
   0   2   4       21.13       24.84      1.09 o 
   1   2   4        6.85       10.23      1.24 o 
   2   2   4        8.82        6.95      1.29 o 
   3   2   4        3.74        3.42      1.22 o 
   4   2   4       85.07       73.46      4.24 o 
  -5   3   4        1.52        1.50      1.74 o 
  -4   3   4       65.48       60.41      2.44 o 
  -3   3   4       63.68       64.37      1.86 o 
  -2   3   4       18.40       19.89      0.70 o 
  -1   3   4      726.83      746.58      4.12 o 
   0   3   4      210.64      223.78      2.34 o 
   1   3   4      206.42      213.35      3.90 o 
   2   3   4      123.00      128.58      2.81 o 
   3   3   4       49.81       51.28      5.28 o 
   4   3   4        4.06        4.02      1.65 o 
  -5   4   4        6.76        5.93      2.89 o 
  -4   4   4       61.63       65.46      3.39 o 
  -3   4   4       87.52       88.13      2.14 o 
  -2   4   4      242.50      221.22      2.32 o 
  -1   4   4       16.18       16.78      0.80 o 
   0   4   4       32.77       46.30      1.33 o 
   1   4   4      231.67      212.49      3.20 o 
   2   4   4       82.38       85.84      2.37 o 
   3   4   4       56.29       51.65      3.86 o 
   4   4   4        2.88        2.47      1.69 o 
  -5   5   4        0.01        0.28      1.78 o 
  -4   5   4      111.28      109.64     10.27 o 
  -3   5   4      212.78      214.03      5.90 o 
  -2   5   4       52.44       52.59      1.28 o 
  -1   5   4      149.62      149.81      2.01 o 
   0   5   4       36.98       30.92      1.03 o 
   1   5   4        3.79        2.74      0.73 o 
   2   5   4      107.33      114.09      2.69 o 
   3   5   4      124.61      127.89      8.83 o 
   4   5   4        6.30        7.66      1.98 o 
  -5   6   4        0.39       -1.93      1.88 o 
  -4   6   4        0.83       -1.09      1.50 o 
  -3   6   4      697.37      717.02     16.73 o 
  -2   6   4        0.00       -0.21      0.50 o 
  -1   6   4      113.37      108.53      1.83 o 
   0   6   4      197.47      200.37      3.19 o 
   1   6   4        0.39        0.24      0.63 o 
   2   6   4      361.03      378.65      6.71 o 
   3   6   4      177.67      175.39     16.17 o 
   4   6   4        2.83        2.55      1.84 o 
  -5   7   4        0.05       -0.94      2.01 o 
  -4   7   4        2.49        0.19      3.09 o 
  -3   7   4       12.86       17.79      2.44 o 
  -2   7   4       25.87       26.29      1.39 o 
  -1   7   4      120.58      126.83      2.06 o 
   0   7   4       14.88       12.21      0.92 o 
   1   7   4       41.51       42.47      1.46 o 
   2   7   4      196.78      189.20      4.04 o 
   3   7   4        3.74        4.70      1.81 o 
   4   7   4        1.71        1.63      1.79 o 
  -4   8   4       12.04        7.93      5.20 o 
  -3   8   4        0.71        0.08      1.42 o 
  -2   8   4      325.63      349.43      5.06 o 
  -1   8   4        6.77        6.65      0.81 o 
   0   8   4       46.20       43.40      1.33 o 
   1   8   4       48.96       44.21      1.98 o 
   2   8   4       18.69       20.95      2.59 o 
   3   8   4        0.79        1.00      1.53 o 
   4   8   4        1.45       -0.66      1.68 o 
  -4   9   4       12.69       15.41      3.60 o 
  -3   9   4       23.00       27.28      2.95 o 
  -2   9   4      324.09      335.55     10.66 o 
  -1   9   4        0.06       -0.32      0.72 o 
   0   9   4       33.33       34.78      1.49 o 
   1   9   4      257.63      259.99      4.62 o 
   2   9   4       19.11       17.31      1.83 o 
   3   9   4       62.62       47.65      3.08 o 
  -4  10   4       10.88       11.22      2.54 o 
  -3  10   4       28.07       36.38      3.44 o 
  -2  10   4       32.04       37.41      1.95 o 
  -1  10   4      181.08      188.47      5.32 o 
   0  10   4        5.77        4.00      1.17 o 
   1  10   4      463.00      473.75      6.52 o 
   2  10   4       38.22       36.89      2.57 o 
   3  10   4        7.19        3.74      2.09 o 
  -3  11   4       28.17       30.11      6.47 o 
  -2  11   4       13.28       13.20      1.96 o 
  -1  11   4        0.39        0.46      1.08 o 
   0  11   4       81.00       80.11      3.61 o 
   1  11   4       25.67       27.29      2.25 o 
   2  11   4       26.78       32.86      2.65 o 
   3  11   4        0.07        0.94      1.55 o 
  -3  12   4       15.57       19.11      3.09 o 
  -2  12   4       10.28       10.53      1.52 o 
  -1  12   4       79.06       77.27      3.57 o 
   0  12   4        0.05        0.00      1.42 o 
   1  12   4       30.29       30.33      2.46 o 
   2  12   4       14.28       11.52      2.57 o 
  -3  13   4        4.07        3.73      2.23 o 
  -2  13   4       16.87       20.71      2.42 o 
  -1  13   4        0.00        0.73      1.57 o 
   0  13   4      137.26      135.50      5.02 o 
   1  13   4       29.30       35.16      3.29 o 
   2  13   4        1.29       -1.36      1.64 o 
  -2  14   4        0.34       -0.81      1.71 o 
  -1  14   4       72.62       70.88      3.89 o 
   0  14   4        3.43        4.60      2.12 o 
   1  14   4        0.12        1.58      2.09 o 
  -5   1   5        0.06       -1.68      1.32 o 
  -4   1   5        0.65       -0.84      0.81 o 
  -3   1   5       26.38       26.79      1.65 o 
  -2   1   5       50.92       60.93      1.72 o 
  -1   1   5      368.34      365.84      3.32 o 
   0   1   5        5.47        5.61      1.07 o 
   1   1   5      314.43      336.54      9.10 o 
   2   1   5        0.31        0.29      0.98 o 
   3   1   5       15.12       19.07      2.12 o 
   4   1   5       34.44       35.43      2.92 o 
  -5   2   5        1.10        1.64      1.75 o 
  -4   2   5       46.27       44.18      1.88 o 
  -3   2   5       27.81       22.64      1.53 o 
  -2   2   5      175.86      181.26      2.88 o 
  -1   2   5      340.55      380.21      3.50 o 
   0   2   5      445.79      441.59      7.70 o 
   1   2   5        2.71        4.80      1.21 o 
   2   2   5       88.95       88.31      3.04 o 
   3   2   5       29.85       33.20      3.73 o 
   4   2   5        0.30        0.89      2.20 o 
  -5   3   5        6.75       11.40      2.41 o 
  -4   3   5      146.15      148.44      3.79 o 
  -3   3   5        0.16       -0.90      0.63 o 
  -2   3   5       43.76       48.23      1.57 o 
  -1   3   5       73.64       67.91      1.34 o 
   0   3   5      253.48      250.27      3.49 o 
   1   3   5      124.64      115.53      2.60 o 
   2   3   5        0.72       -0.01      0.87 o 
   3   3   5       23.75       29.54      3.37 o 
   4   3   5       50.36       55.35      9.46 o 
  -5   4   5        0.64       -1.66      1.81 o 
  -4   4   5      143.52      142.99      4.96 o 
  -3   4   5       18.07       17.31      1.42 o 
  -2   4   5        3.54        2.93      0.87 o 
  -1   4   5      315.75      319.89      2.99 o 
   0   4   5      152.54      151.74      2.19 o 
   1   4   5       81.73       79.46      2.22 o 
   2   4   5        0.21        0.34      0.96 o 
   3   4   5      215.71      234.67     17.97 o 
   4   4   5        0.67       -0.79      1.82 o 
  -5   5   5        2.91        0.80      2.09 o 
  -4   5   5        5.66        3.17      1.64 o 
  -3   5   5       83.39       77.38      2.71 o 
  -2   5   5      182.32      186.50      2.78 o 
  -1   5   5       93.63       95.71      1.75 o 
   0   5   5      802.11      884.29      5.52 o 
   1   5   5      134.36      123.75      2.75 o 
   2   5   5       55.81       49.06      2.07 o 
   3   5   5        9.47       11.44      2.64 o 
   4   5   5        0.47       -2.62      1.74 o 
  -5   6   5        2.00        1.39      2.04 o 
  -4   6   5        3.35        2.39      1.70 o 
  -3   6   5      112.78      115.58      4.31 o 
  -2   6   5       17.76       19.52      1.28 o 
  -1   6   5      211.02      221.36      2.74 o 
   0   6   5       34.78       31.23      1.16 o 
   1   6   5       42.55       40.09      1.50 o 
   2   6   5       34.36       37.27      2.98 o 
   3   6   5       20.24       20.36      2.65 o 
   4   6   5       24.70       27.55      4.83 o 
  -4   7   5       16.34       20.95      2.77 o 
  -3   7   5       42.90       41.38      2.87 o 
  -2   7   5        6.40        8.25      1.16 o 
  -1   7   5       41.91       41.27      1.51 o 
   0   7   5        7.04        5.93      0.81 o 
   1   7   5        5.65        7.36      1.02 o 
   2   7   5      319.64      323.91      9.99 o 
   3   7   5       21.04       19.95      3.39 o 
   4   7   5        0.05       -0.43      2.07 o 
  -4   8   5       68.07       77.62      4.23 o 
  -3   8   5       38.50       41.15      3.37 o 
  -2   8   5      528.63      552.60     10.11 o 
  -1   8   5       36.11       32.66      1.27 o 
   0   8   5        7.74       13.53      2.55 o 
   1   8   5        8.48       10.70      1.88 o 
   2   8   5      208.95      204.28      4.54 o 
   3   8   5        1.70        0.44      1.84 o 
  -4   9   5        3.07        4.06      2.24 o 
  -3   9   5        0.04        0.04      1.62 o 
  -2   9   5       60.12       62.26      2.49 o 
  -1   9   5        3.33        1.84      0.87 o 
   0   9   5        4.98        4.22      0.96 o 
   1   9   5      137.42      130.70      3.45 o 
   2   9   5        0.16       -1.56      1.11 o 
   3   9   5        5.75        4.54      2.29 o 
  -4  10   5       27.00       33.69      3.84 o 
  -3  10   5       35.62       42.55      4.07 o 
  -2  10   5       64.83       63.23      2.61 o 
  -1  10   5       41.27       41.83      2.87 o 
   0  10   5        0.88        0.13      1.05 o 
   1  10   5       19.23       20.53      2.06 o 
   2  10   5        0.14       -0.13      1.35 o 
   3  10   5        2.69        2.74      2.05 o 
  -3  11   5        0.00        0.33      1.85 o 
  -2  11   5       14.45       14.20      2.00 o 
  -1  11   5      157.78      156.83      3.87 o 
   0  11   5        2.87        0.44      1.42 o 
   1  11   5        3.44        0.34      1.17 o 
   2  11   5        0.69       -1.13      1.33 o 
  -3  12   5        0.03       -3.02      2.01 o 
  -2  12   5        4.61        3.19      1.50 o 
  -1  12   5       18.98       18.45      2.47 o 
   0  12   5        0.29        1.30      1.81 o 
   1  12   5        3.52        3.00      1.44 o 
   2  12   5        0.20       -2.12      1.41 o 
  -2  13   5       56.05       65.31      5.56 o 
  -1  13   5       25.79       27.50     11.75 o 
   0  13   5        7.78        6.65      2.41 o 
   1  13   5        0.07        2.00      2.07 o 
  -1  14   5        2.18        2.26      2.01 o 
   0  14   5       20.87       27.33      3.72 o 
  -5   0   6        0.27       -1.19      1.62 o 
  -4   0   6        3.55        0.70      1.38 o 
  -3   0   6      117.63      106.85      3.72 o 
  -2   0   6        0.49        3.15      1.17 o 
  -1   0   6        1.02       -0.75      1.16 o 
   0   0   6       98.85       86.06      4.10 o 
   1   0   6      441.21      456.77      9.45 o 
   2   0   6        5.90        7.27      2.51 o 
   3   0   6        1.14        3.40      2.52 o 
   4   0   6       23.84       24.93      4.04 o 
  -5   1   6        7.12        8.29      1.78 o 
  -4   1   6       41.08       40.36      2.78 o 
  -3   1   6        8.42        8.54      1.16 o 
  -2   1   6        6.68        5.89      0.91 o 
  -1   1   6      246.61      226.29      2.90 o 
   0   1   6       23.09       28.50      3.64 o 
   1   1   6        2.82        2.23      1.14 o 
   2   1   6       93.30       99.51      3.50 o 
   3   1   6        0.81       -1.27      1.44 o 
   4   1   6       18.31       26.88      2.92 o 
  -5   2   6        1.35        1.95      2.03 o 
  -4   2   6       22.07       22.48      1.78 o 
  -3   2   6       17.50       18.96      1.57 o 
  -2   2   6        6.17        5.72      0.97 o 
  -1   2   6      115.87      108.32      2.08 o 
   0   2   6        6.97        9.05      1.13 o 
   1   2   6       91.64       88.43      3.08 o 
   2   2   6       59.14       58.11      2.80 o 
   3   2   6        1.43        1.49      3.36 o 
   4   2   6       90.98       88.34      5.48 o 
  -5   3   6       16.18       21.12      3.07 o 
  -4   3   6        0.84       -0.14      1.02 o 
  -3   3   6        0.15       -0.72      0.77 o 
  -2   3   6        6.71        5.38      1.13 o 
  -1   3   6       14.48       15.73      1.92 o 
   0   3   6      109.58      121.33      2.70 o 
   1   3   6       43.89       48.48      1.97 o 
   2   3   6       34.85       37.43      2.18 o 
   3   3   6       29.61       37.38      3.99 o 
   4   3   6        0.04        1.29      1.92 o 
  -5   4   6        0.00       -0.85      1.89 o 
  -4   4   6       10.44        9.25      2.18 o 
  -3   4   6       32.65       31.13      1.78 o 
  -2   4   6      213.95      199.78      4.90 o 
  -1   4   6       68.09       73.07      2.44 o 
   0   4   6       73.45       74.63      3.10 o 
   1   4   6       64.18       54.99      2.07 o 
   2   4   6        6.21        7.16      1.40 o 
   3   4   6        4.47        4.82      2.02 o 
   4   4   6        1.64        2.81      2.13 o 
  -5   5   6        0.64       -1.71      1.81 o 
  -4   5   6        0.00        1.23      1.55 o 
  -3   5   6        9.69       12.72      1.66 o 
  -2   5   6       97.69       88.83      2.65 o 
  -1   5   6       40.02       38.69      1.26 o 
   0   5   6        1.43        1.31      0.77 o 
   1   5   6       27.33       31.66      2.02 o 
   2   5   6        6.92        5.39      1.43 o 
   3   5   6      177.54      192.11      5.80 o 
   4   5   6        0.00       -0.70      2.12 o 
  -4   6   6        1.76        5.02      2.37 o 
  -3   6   6      726.58      754.56     11.04 o 
  -2   6   6        2.20        0.97      1.03 o 
  -1   6   6        0.59        1.11      0.68 o 
   0   6   6      124.91      116.58      2.30 o 
   1   6   6        8.30        7.14      1.27 o 
   2   6   6        8.38       10.35      2.25 o 
   3   6   6       24.22       25.34      3.25 o 
  -4   7   6        6.01        4.74      2.14 o 
  -3   7   6       19.22       18.04      2.52 o 
  -2   7   6       41.36       39.85      1.97 o 
  -1   7   6       40.84       38.00      1.37 o 
   0   7   6       67.54       54.10      1.61 o 
   1   7   6       75.25       73.68      2.63 o 
   2   7   6        0.11        1.24      3.28 o 
   3   7   6        2.39       -0.15      1.94 o 
  -4   8   6       18.09       20.73      3.66 o 
  -3   8   6       31.91       37.16      3.29 o 
  -2   8   6       13.36       11.14      1.97 o 
  -1   8   6       13.32       12.15      1.12 o 
   0   8   6       47.24       43.59      1.54 o 
   1   8   6       63.23       58.30      4.42 o 
   2   8   6       19.09       14.54      3.03 o 
   3   8   6       10.35        6.08      3.64 o 
  -4   9   6      141.66      161.71      8.06 o 
  -3   9   6        2.89        2.70      1.89 o 
  -2   9   6      215.46      210.21      7.51 o 
  -1   9   6       60.96       52.18      3.59 o 
   0   9   6        9.14        8.12      1.18 o 
   1   9   6       19.14       22.13      2.38 o 
   2   9   6        8.01        6.30      2.07 o 
   3   9   6        0.81        3.03      2.31 o 
  -3  10   6        2.03       -0.19      1.93 o 
  -2  10   6       50.84       49.70      7.90 o 
  -1  10   6      135.50      143.25      3.14 o 
   0  10   6       10.09       13.34      1.70 o 
   1  10   6        0.32       -0.32      1.26 o 
   2  10   6       41.16       49.95      3.97 o 
  -3  11   6        4.66        2.98      2.18 o 
  -2  11   6        4.10        4.73      1.84 o 
  -1  11   6      215.37      225.96      4.77 o 
   0  11   6        3.72        3.46      1.81 o 
   1  11   6        6.30        5.42      1.51 o 
   2  11   6       24.13       30.13      3.20 o 
  -2  12   6        8.57        7.42      2.25 o 
  -1  12   6       41.72       47.04      5.34 o 
   0  12   6        0.29       -1.50      1.56 o 
   1  12   6        1.28        0.91      1.44 o 
  -1  13   6        5.74        4.51      2.11 o 
   0  13   6       32.88       32.53      3.32 o 
  -5   1   7       27.90       29.19      3.64 o 
  -4   1   7       17.82       16.53      1.73 o 
  -3   1   7        4.02        2.46      0.92 o 
  -2   1   7        3.07        2.88      0.88 o 
  -1   1   7        0.00       -0.32      1.10 o 
   0   1   7      128.17      125.27      3.76 o 
   1   1   7       11.26       11.93      2.53 o 
   2   1   7       13.35       17.38      2.48 o 
   3   1   7        3.22        0.82      1.90 o 
  -5   2   7        2.50        2.32      2.39 o 
  -4   2   7        0.57        0.70      1.13 o 
  -3   2   7       11.25       12.94      1.50 o 
  -2   2   7       11.52       12.74      1.55 o 
  -1   2   7      165.44      147.35      3.39 o 
   0   2   7        3.84        2.91      1.02 o 
   1   2   7       22.18       29.03      2.47 o 
   2   2   7       83.28       84.32      3.54 o 
   3   2   7        1.27        0.20      1.75 o 
  -5   3   7       23.42       29.79      6.89 o 
  -4   3   7        3.23        2.90      1.22 o 
  -3   3   7        7.75        5.72      1.15 o 
  -2   3   7      603.37      582.53      9.22 o 
  -1   3   7       28.02       29.90      2.03 o 
   0   3   7       30.94       30.45      1.70 o 
   1   3   7        9.33        6.49      1.34 o 
   2   3   7        0.61       -0.65      1.27 o 
   3   3   7       34.61       37.68      2.73 o 
  -4   4   7       20.50       24.50      6.56 o 
  -3   4   7        1.82        1.73      1.23 o 
  -2   4   7      158.10      164.03      3.75 o 
  -1   4   7        1.95        1.20      1.05 o 
   0   4   7        1.45       -0.25      0.97 o 
   1   4   7        4.45        4.38      1.22 o 
   2   4   7        8.51        5.53      1.55 o 
   3   4   7        0.43       -1.49      1.97 o 
  -4   5   7        0.70       -0.56      1.64 o 
  -3   5   7        1.54        3.04      1.29 o 
  -2   5   7        8.15       10.05      1.74 o 
  -1   5   7       14.75       12.71      1.49 o 
   0   5   7        8.26        6.62      1.39 o 
   1   5   7       28.78       29.94      2.16 o 
   2   5   7        0.03       -1.78      1.19 o 
   3   5   7        5.94        5.94      3.84 o 
  -4   6   7        2.26        2.90      2.09 o 
  -3   6   7      178.87      177.51      5.60 o 
  -2   6   7        1.39        0.83      1.09 o 
  -1   6   7       27.82       24.31      1.96 o 
   0   6   7       10.63        5.94      1.25 o 
   1   6   7        6.39        8.72      1.50 o 
   2   6   7        2.05       -1.49      1.71 o 
   3   6   7        1.79        0.97      2.13 o 
  -4   7   7        0.51       -1.78      1.78 o 
  -3   7   7      168.94      179.96      5.75 o 
  -2   7   7        2.52        3.38      1.26 o 
  -1   7   7        0.01       -0.50      0.95 o 
   0   7   7       99.10       88.02      2.69 o 
   1   7   7        1.19        0.18      1.41 o 
   2   7   7        3.11        3.33      1.97 o 
   3   7   7        3.49        6.64      2.51 o 
  -4   8   7       26.45       31.99      3.70 o 
  -3   8   7        0.40        3.45      1.86 o 
  -2   8   7      180.30      176.30      5.40 o 
  -1   8   7        0.16       -1.01      1.07 o 
   0   8   7       28.16       27.23      1.60 o 
   1   8   7       33.56       32.12      8.74 o 
   2   8   7        3.87        2.45      2.35 o 
  -3   9   7        0.90        2.39      1.92 o 
  -2   9   7        6.19        7.30      4.53 o 
  -1   9   7       94.34       83.71      2.93 o 
   0   9   7        4.75        4.26      1.37 o 
   1   9   7        8.82        7.42      1.60 o 
   2   9   7        0.74       -2.21      1.93 o 
  -3  10   7        8.29        7.78      2.28 o 
  -2  10   7        5.70        4.51      1.90 o 
  -1  10   7        5.93        4.17      1.75 o 
   0  10   7        2.59        2.50      1.46 o 
   1  10   7        2.07        2.27      1.53 o 
   2  10   7       13.12       14.41      2.92 o 
  -2  11   7        5.27        3.19      1.93 o 
   0  11   7       31.86       38.24      4.78 o 
   1  11   7        0.60       -0.52      1.53 o 
  -2  12   7        8.17        8.83      3.35 o 
   0  12   7       34.22       36.62      3.44 o 
  -4   0   8       16.18       19.20      2.76 o 
  -3   0   8        6.29        9.35      1.92 o 
  -2   0   8       12.21       12.21      2.34 o 
  -1   0   8      125.55      131.20      6.10 o 
   0   0   8      487.28      484.47     10.95 o 
   1   0   8       30.38       34.08      4.22 o 
   2   0   8        0.10        3.36      2.76 o 
   3   0   8       34.10       46.90      5.44 o 
  -4   1   8      109.75       97.78      3.60 o 
  -3   1   8        9.43        7.31      1.36 o 
  -2   1   8       47.94       45.87      2.29 o 
  -1   1   8      853.45      869.78     10.64 o 
   0   1   8        6.93       13.53      3.00 o 
   1   1   8        0.22       -0.28      1.58 o 
   2   1   8       25.39       33.08      4.97 o 
   3   1   8        8.16        9.03      2.58 o 
  -4   2   8       10.03       17.80      2.49 o 
  -3   2   8      165.70      150.52      3.48 o 
  -2   2   8       41.03       39.57      2.18 o 
  -1   2   8      125.15      118.19      3.98 o 
   0   2   8      131.51      125.42      5.05 o 
   1   2   8        5.69        5.24      1.75 o 
   2   2   8        1.04       -2.34      1.86 o 
   3   2   8        0.70       -2.89      1.92 o 
  -4   3   8        7.53        7.96      1.59 o 
  -3   3   8        0.01       -1.23      1.58 o 
  -2   3   8       16.08       12.50      1.67 o 
  -1   3   8       57.90       56.60      2.94 o 
   0   3   8      108.15       98.23      2.90 o 
   1   3   8       22.96       30.95      3.38 o 
   2   3   8       34.02       41.74      2.87 o 
   3   3   8        0.72       -1.83      2.05 o 
  -4   4   8        8.86       10.02      2.50 o 
  -3   4   8        7.10        7.83      1.55 o 
  -2   4   8      352.92      365.35     10.71 o 
  -1   4   8        0.39       -0.12      1.04 o 
   0   4   8       35.10       34.51      2.25 o 
   1   4   8      166.36      161.41      3.92 o 
   2   4   8        4.09        2.63      1.57 o 
   3   4   8        0.54       -3.21      2.14 o 
  -4   5   8        0.50        0.99      1.86 o 
  -3   5   8       41.91       40.66      4.47 o 
  -2   5   8      203.58      191.56      4.37 o 
  -1   5   8       15.24       17.66      1.84 o 
   0   5   8        5.95        4.32      1.33 o 
   1   5   8       36.59       40.66      2.44 o 
   2   5   8        0.39       -2.72      1.81 o 
   3   5   8        5.39        3.67      2.33 o 
  -4   6   8        0.54        1.63      2.09 o 
  -3   6   8       28.59       23.74      5.39 o 
  -2   6   8       18.75       24.85      2.53 o 
  -1   6   8        9.04        8.85      1.75 o 
   0   6   8        2.47        0.92      1.42 o 
   1   6   8       62.10       62.35      2.61 o 
   2   6   8        3.42        6.22      2.43 o 
  -3   7   8        5.67        4.64      2.09 o 
  -2   7   8        6.15        5.41      1.53 o 
  -1   7   8        1.42       -0.08      1.23 o 
   0   7   8       58.81       49.18      3.50 o 
   1   7   8        4.19        2.24      1.85 o 
   2   7   8        1.01       -0.46      1.96 o 
  -3   8   8        2.32        1.38      2.07 o 
  -2   8   8        9.64        6.06      2.13 o 
  -1   8   8       11.65        9.88      2.90 o 
   0   8   8        0.69        0.06      1.58 o 
   1   8   8        0.20       -2.21      1.79 o 
   2   8   8        0.11       -0.93      2.11 o 
  -3   9   8       11.85       17.29      2.90 o 
  -2   9   8        1.42        2.13      1.90 o 
  -1   9   8        3.18        2.86      1.42 o 
   0   9   8        2.27        2.30      1.35 o 
   1   9   8       43.44       47.67      3.85 o 
  -2  10   8        7.46        9.35      4.68 o 
  -1  10   8        0.49        0.25      1.73 o 
   0  10   8        4.14        5.04      1.74 o 
   1  10   8        1.73        0.35      2.11 o 
   0  11   8        0.00       -1.65      1.75 o 
  -4   1   9        1.48        0.03      1.20 o 
  -3   1   9       31.53       26.36      2.35 o 
  -2   1   9        5.43        3.43      1.65 o 
  -1   1   9       17.43       20.76      2.59 o 
   0   1   9      195.57      198.61      5.38 o 
   1   1   9        3.72        1.65      1.96 o 
   2   1   9       10.24       13.20      3.26 o 
  -4   2   9        0.01       -1.23      1.29 o 
  -3   2   9        0.78       -0.27      1.31 o 
  -2   2   9       30.79       27.92      2.40 o 
  -1   2   9      203.66      217.28      5.70 o 
   0   2   9       48.72       52.81      3.05 o 
   1   2   9       37.84       40.57      2.69 o 
   2   2   9        4.68        6.72      1.94 o 
  -4   3   9       24.73       29.95      3.95 o 
  -3   3   9       39.49       38.84      3.70 o 
  -2   3   9      154.12      145.05      4.01 o 
  -1   3   9        9.12       12.47      2.37 o 
   0   3   9       75.99       76.80      3.58 o 
   1   3   9        8.11       15.78      1.99 o 
   2   3   9        0.66       -1.53      1.65 o 
  -4   4   9        0.50       -1.35      1.99 o 
  -3   4   9        0.03       -0.16      1.40 o 
  -2   4   9       34.79       31.08      2.51 o 
  -1   4   9        6.40        4.51      1.79 o 
   0   4   9        6.06        6.33      1.92 o 
   1   4   9      140.49      142.90      4.25 o 
   2   4   9        0.01       -1.51      1.62 o 
  -3   5   9        0.97        0.98      1.53 o 
  -2   5   9        3.76        5.15      1.80 o 
  -1   5   9       99.57       97.51      4.02 o 
   0   5   9       52.17       51.79      3.28 o 
   1   5   9        3.51        4.79      1.63 o 
   2   5   9       14.60       10.89      4.10 o 
  -3   6   9      111.19      119.26      5.13 o 
  -2   6   9       35.05       35.64      4.19 o 
  -1   6   9        2.30        0.67      1.37 o 
   0   6   9       30.04       28.76      5.02 o 
   1   6   9       13.21       17.53      2.12 o 
   2   6   9       53.01       71.13      6.50 o 
  -3   7   9        5.33        7.24      3.82 o 
  -2   7   9        3.10        5.01      2.89 o 
  -1   7   9       28.51       33.95      3.34 o 
   0   7   9        4.95        4.38      1.95 o 
   1   7   9        3.17        1.52      1.94 o 
  -2   8   9       21.44       21.68      3.07 o 
  -1   8   9       62.72       59.12      2.81 o 
   0   8   9       48.20       46.88      3.35 o 
   1   8   9       19.40       16.33      2.95 o 
  -2   9   9        8.88       14.61      3.53 o 
  -1   9   9       33.80       31.99      2.63 o 
   0   9   9        2.61        4.58      3.00 o 
  -3   0  10       19.64       20.70      4.29 o 
  -2   0  10        6.61        5.20      2.65 o 
  -1   0  10      240.94      244.78      9.05 o 
   0   0  10      166.76      172.92      7.78 o 
   1   0  10       10.12        8.80      3.30 o 
  -3   1  10        8.37        7.49      1.85 o 
  -2   1  10       14.18       14.57      2.51 o 
  -1   1  10       57.39       61.70      3.57 o 
   0   1  10      132.81      136.17      4.88 o 
   1   1  10       30.60       34.38      3.62 o 
  -3   2  10        0.65       -1.01      1.25 o 
  -2   2  10        3.20        0.47      3.25 o 
  -1   2  10        8.99        6.15      2.85 o 
   0   2  10        0.65        0.59      1.82 o 
   1   2  10        6.86        9.25      2.03 o 
  -3   3  10       23.35       21.55      2.78 o 
  -2   3  10        2.32       -0.53      1.85 o 
  -1   3  10       24.65       31.73      3.33 o 
   0   3  10       99.06       94.41      6.96 o 
   1   3  10        0.44        1.94      1.77 o 
  -3   4  10        2.12        0.63      1.61 o 
  -2   4  10       60.93       55.49      2.87 o 
  -1   4  10       22.79       26.28      3.00 o 
   0   4  10        2.11       -0.17      1.85 o 
   1   4  10      132.81      140.65      4.20 o 
  -3   5  10        1.29        2.38      1.70 o 
  -2   5  10        9.14        4.70      1.61 o 
  -1   5  10        0.81       -0.93      1.89 o 
   0   5  10        1.96       -0.49      2.13 o 
   1   5  10        4.16        5.37      1.94 o 
  -2   6  10       35.12       45.29      7.96 o 
  -1   6  10        3.21        2.66      1.98 o 
   0   6  10        2.45        2.48      1.96 o 
   1   6  10       43.56       48.58      3.27 o 
  -2   7  10        2.93        2.83      1.73 o 
  -1   7  10       12.56       14.02      2.77 o 
   0   7  10        2.45       -0.39      1.86 o 
  -2   1  11        0.19        2.97      1.99 o 
  -1   1  11        2.56        1.08      2.18 o 
   0   1  11        4.21        6.11      3.72 o 
  -2   2  11       23.00       30.51      3.40 o 
  -1   2  11        5.46        5.95      2.22 o 
   0   2  11       17.93       17.92      3.11 o 
  -2   3  11        0.16        0.40      2.12 o 
  -1   3  11        0.35       -0.13      2.06 o 
   0   3  11        5.25        4.27      2.23 o 
  -1   4  11        3.22        2.36      3.51 o 
                                                 
